# Supplementary material for: Agonistic Bivalent Human scFvs-Fcγ Fusion Antibodies to OX40 Ectodomain Enhance T Cell Activities against Cancer
Source: Vaccines (Basel). 2023 Dec 7;11(12):1826. doi: 10.3390/vaccines11121826 (PMC10747724; doi:10.3390/vaccines11121826)
Supplement: Supplementary file 1 [file vaccines-11-01826-s001.zip]

Archive with 1 entries (1 files):
- vaccines-2723124-supplementary.pdf
